# Supplementary material for: Quantification of fungal biomass in mycelium composites made from diverse biogenic side streams
Source: Fungal Biol Biotechnol. 2024 Nov 18;11:20. doi: 10.1186/s40694-024-00189-y (PMC11575168; doi:10.1186/s40694-024-00189-y)
Supplement: Supplementary file 1 — Additional file 1 [file 40694_2024_189_MOESM1_ESM.xlsx]

## Sheet: Contents
List of contents and abbreviations
Contents
Density and pore volume
Conversion factor
Standard curves
Fungal DNA composites
Fungal DNA substrates
Abbreviation	Explanation
AP	Apple pomace
B	Beech sawdust
CF	Cotton fibers
Cq	Quantitative cycle
DBS	Digested biogas substrate
GW	Green waste
GS	Ganoderma sessile
PP	Pleurotus pulmonarius
PS	Paper sludge
SBG	Spent brewer's grains
SBG67	Spent brewer's grains with 67 % water content
SBG80	Spent brewer's grains with 80 % water content
SBP	Sugar beet pulp
TV	Trametes versicolor
V	Volume

## Sheet: 1
Mass, diameter, height and particle volume of cylinders cut out from dry composites								Density and pore volume				Pairwise comparisons of density between composites with different fungi on same substrates
Parameter	Mass in g	Diameter in cm	Height in cm	Particle volume in cm³				Density in g/cm³	Pore volume fraction			Composite 1	Composite 2	p-value
Measurement	Balance	Diameter cork borer	Sliding caliper	Pycnometer
GSAP1	0.9542	2	1.24	0.7478				0.244945	0.808039			GSB	PPB	0.75
GSAP2	0.9343	2	1.22	0.725				0.243768	0.81084			GSB	TVB	0.75
GSAP3	1.1866	2	1.44	0.9458				0.262296	0.790932			PPB	TVB	0.17
GSAP4	1.1002	2	1.545	0.8617				0.22667	0.822468			GSGW	PPGW	0.46
GSAP5	0.9328	2	1.175	0.732				0.252697	0.8017			GSGW	TVGW	0.75
GSB1	0.868	2	1.325	0.616				0.208523	0.852016			PPGW	TVGW	0.75
GSB2	0.8933	2	1.31	0.6397				0.217058	0.844563			GSPS	PPPS	0.014
GSB3	0.8596	2	1.4	0.6251				0.195442	0.857875			GSPS	TVPS	0.009
GSB4	0.9494	2	1.365	0.6839				0.221394	0.840519			PPPS	TVPS	0.22
GSB5	0.8438	2	1.365	0.6061				0.196769	0.858661			GSSBG67	PPSBG67	0.076
GSCF1	0.4671	2	1.355	0.3635				0.109729	0.914608			GSSBG67	TVSBG67	0.46
GSCF2	0.3402	2	1.27	0.2841				0.0852669	0.928794			PPSBG67	TVSBG67	0.009
GSCF3	0.3347	2	0.975	0.2765				0.10927	0.909731			GSSBG80	PPSBG80	0.46
GSCF4	0.2986	2	1.03	0.248				0.092279	0.923358			GSSBG80	TVSBG80	0.1
GSCF5	0.2912	2	1.16	0.2553				0.0799068	0.929944			PPSBG80	TVSBG80	0.83
GSDBS1	0.4492	2	1.16	0.3384				0.123263	0.907141			GSSBP	PPSBP	0.086
GSDBS2	0.4225	2	1.185	0.342				0.11349	0.908133			GSSBP	TVSBP	0.12
GSDBS3	0.4559	2	1.225	0.3624				0.118463	0.905832			PPSBP	TVSBP	1
GSDBS4	0.4921	2	1.305	0.378				0.120031	0.9078
GSDBS5	0.4728	2	1.255	0.3798				0.119918	0.90367
GSGW1	1.1156	2	1.425	0.6582				0.249198	0.852974
GSGW2	0.6414	2	1.275	0.4492				0.160129	0.887855
GSGW3	0.6861	2	1.43	0.492067				0.152722	0.890469
GSGW4	0.6805	2	1.27	0.485133				0.170559	0.878407
GSGW5	0.9157	2	1.41	0.588967				0.206721	0.86704
GSPS1	1.7707	2	1.245	0.9876				0.452716	0.7475
GSPS2	1.8636	2	1.2	1.029				0.494335	0.727049
GSPS3	1.7387	2	1.15	0.9549				0.481257	0.735692
GSPS4	1.7752	2	1.205	0.9782				0.468933	0.741601
GSPS5	1.6386	2	1.17	0.9229				0.445797	0.748916
GSSBG67 1	0.7032	2	1.19	0.5367				0.188097	0.85644
GSSBG67 2	0.6045	2	1.145	0.4668				0.168051	0.87023
GSSBG67 3	0.663	2	1.12	0.477233				0.188428	0.864368
GSSBG67 4	0.6927	2	1.165	0.514567				0.189265	0.859406
GSSBG67 5	0.6042	2	1.16	0.447767				0.165796	0.877131
GSSBG80 1	0.6626	2	1.375	0.5212				0.153391	0.879343
GSSBG80 2	0.6405	2	1.29	0.508033				0.158045	0.874642
GSSBG80 3	0.7496	2	1.5	0.5913				0.15907	0.874522
GSSBG80 4	0.7673	2	1.6	0.5885				0.152649	0.882922
GSSBG80 5	0.7131	2	1.48	0.5451				0.153369	0.882763
GSSBP1	1.1355	2	1.565	0.7467				0.230953	0.848127
GSSBP2	1.1841	2	1.47	0.7824				0.256402	0.830581
GSSBP3	1.1551	2	1.11	0.7541				0.331243	0.78375
GSSBP4	1.3592	2	1.495	0.8869				0.289396	0.811165
GSSBP5	1.1743	2	1.37	0.7745				0.27284	0.82005
PPB1	0.9159	2	1.35	0.6709				0.215956	0.841812
PPB2	0.8848	2	1.275	0.6475				0.220895	0.838349
PPB3	0.7866	2	1.21	0.5857				0.206928	0.845922
PPB4	0.7765	2	1.2	0.5575				0.205973	0.852119
PPB5	0.7985	2	1.19	0.5967				0.213589	0.84039
PPGW1	0.9453	2	1.3	0.5764				0.23146	0.858866
PPGW2	0.6279	2	1.39	0.465467				0.143789	0.893408
PPGW3	0.7134	2	1.33	0.5044				0.170739	0.879282
PPGW4	0.5988	2	1.395	0.448933				0.136634	0.897563
PPGW5	0.7388	2	1.425	0.502567				0.16503	0.887739
PPPS1	1.4309	2	1.18	0.814657				0.385991	0.780243
PPPS2	1.6588	2	1.275	0.924086				0.414127	0.769298
PPPS3	1.7018	2	1.26	0.953943				0.42992	0.759008
PPPS4	1.5627	2	1.3	0.8318				0.382633	0.796331
PPSBG67_1	0.6002	2	1.255	0.479				0.152231	0.87851
PPSBG67_2	0.4999	2	1.105	0.3953				0.144003	0.886129
PPSBG67_3	0.6759	2	1.235	0.5419				0.174207	0.86033
PPSBG67_4	0.592	2	1.28	0.479				0.147218	0.880882
PPSBG67_5	0.5927	2	1.1	0.4773				0.171511	0.861882
PPSBG80_1	0.6399	2	1.36	0.4976				0.149769	0.883536
PPSBG80_2	0.7876	2	1.36	0.6256				0.184339	0.853577
PPSBG80_3	0.7155	2	1.09	0.5752				0.208946	0.832026
PPSBP1	0.9708	2	1.32	0.6823				0.234102	0.835468
PPSBP2	1.0565	2	1.43	0.7541				0.235171	0.832142
PPSBP3	0.8923	2	1.3	0.629				0.218483	0.845987
PPSBP4	1.0334	2	1.405	0.7248				0.234122	0.835793
TVB1	0.8496	2	1.355	0.6047				0.199584	0.857947
TVB2	0.8225	2	1.3	0.6087				0.201392	0.850958
TVB3	0.7384	2	1.13	0.5453				0.208	0.846394
TVB4	0.7917	2	1.195	0.5751				0.210884	0.846812
TVB5	0.8706	2	1.335	0.6356				0.207581	0.848451
TVGW1	0.6517	2	1.18	0.4768				0.175799	0.871381
TVGW2	0.6326	2	1.25	0.4844				0.16109	0.876649
TVGW3	0.4483	2	1.055	0.3626				0.135259	0.890598
TVGW4	0.7634	2	1.28	0.5655				0.189842	0.859372
TVGW5	0.8131	2	1.26	0.5494				0.205411	0.861207
TVPS1	1.5881	2	1.28	0.8668				0.394928	0.784445
TVPS2	1.4462	2	1.275	0.8123				0.361051	0.797205
TVPS3	1.3698	2	1.2	0.7461				0.363351	0.802091
TVPS4	1.6663	2	1.335	0.9013				0.397303	0.785099
TVPS5	1.5562	2	1.29	0.8494				0.383995	0.790409
TVSBG67_1	0.6843	2	1.1	0.51425				0.198018	0.85119
TVSBG67_2	0.634	2	1.045	0.49265				0.193118	0.849937
TVSBG67_3	0.5858	2	1.06	0.4649				0.175911	0.860394
TVSBG67_4	0.5799	2	1.01	0.45075				0.18276	0.857942
TVSBG67_5	0.5348	2	0.93	0.4234				0.183045	0.855083
TVSBG80_1	0.6306	2	1.125	0.4978				0.178423	0.859151
TVSBG80_2	0.6065	2	1.235	0.49073				0.15632	0.873519
TVSBG80_3	0.5932	2	1.015	0.4845				0.186031	0.848058
TVSBP1	1.1035	2	1.34	0.7669				0.262131	0.817827
TVSBP2	0.9208	2	1.305	0.6342				0.224598	0.845309
TVSBP3	0.8717	2	1.29	0.5977				0.215094	0.852516
TVSBP4	0.8663	2	1.18	0.5922				0.233688	0.840252
TVSBP5	1.0322	2	1.27	0.7051				0.258708	0.823275

## Sheet: 2
Mass used for DNA extraction and DNA concentration of mycelium grown on beech wafers									Conversion factors
Parameter	Mass in mg	DNA concentration in ng/µl		V (DNA solution) in µl					Conversion factor in ng/mg
Measurement	Balance	Fluorometer
GS1	18	11.6745		200					129.717
GS2	19	11.1731		200					117.612
GS3	18	7.40065		200					82.2295
GS4	16.6	8.67991		200					104.577
GS5	17.3	8.00365		200					92.5278
TV1	18.5	17.4065		200					188.179
TV2	17.6	14.4501		200					164.205
TV3	19.2	20.3205		200					211.672
TV4	18.8	17.906		200					190.489
TV5	17.6	11.467		200					130.306
PP1	17.8	28.5479		200					320.763
PP2	17.7	22.2524		200					251.439
PP3	17.6	25.0825		200					285.029
PP4	18.2	24.9235		200					273.885
PP5	17.3	26.3382		200					304.488

## Sheet: 3
DNA concentration and Cq of mycelium for creation of standard curves							Factors for the logarithmic regression
Parameter	DNA concentration in pg/µl	Cq (Threshold = 0.300)		V (used for qPCR) in µl			Cq = a∙ln(m)+b		where	m… mass of DNA
Measurement	Fluorometer (only V0 was measured)	Magnetic induction cycler
GS_V0_1	8004	6.28079		1			a(GS)	-1.48635
GS_V0_2	8004	6.16583		1			b(GS)	19.6529
GS_V0_3	8004	6.30735		1
GS_V1_1	800	9.83089		1
GS_V1_2	800	9.79025		1
GS_V1_3	800	9.70375		1
GS_V2_1	80	13.1079		1
GS_V2_2	80	13.1714		1
GS_V2_3	80	13.062		1
GS_V3_1	8	16.4307		1
GS_V3_2	8	16.5262		1
GS_V3_3	8	16.6617		1
GS_V4_1	0.8	20.0159		1
GS_V4_2	0.8	20.0205		1
GS_V4_3	0.8	20.2341		1
GS_V5_1	0.08	23.2727		1
GS_V5_2	0.08	23.382		1
GS_V5_3	0.08	23.3502		1
PP_V0_1	8130	13.8772		1
PP_V0_2	8130	14.0272		1			a(PP)	-1.56421
PP_V0_3	8130	14.0786		1			b(PP)	28.0699
PP_V1_1	813	17.5266		1
PP_V1_2	813	17.6463		1
PP_V1_3	813	17.5674		1
PP_V2_1	81.3	21.1027		1
PP_V2_2	81.3	21.2318		1
PP_V2_3	81.3	21.2198		1
PP_V3_1	8	24.8835		1
PP_V3_2	8	25.0961		1
PP_V3_3	8	24.4916		1
TV_V0_1	10190	7.89373		0.8			a(TV)	-1.56582
TV_V0_2	10190	7.54602		0.8			b(TV)	21.7498
TV_V0_3	10190	7.54971		0.8
TV_V1_1	1019	11.1422		0.8
TV_V1_2	1019	11.0988		0.8
TV_V1_3	1019	11.2473		0.8
TV_V2_1	101.9	14.8656		0.8
TV_V2_2	101.9	14.946		0.8
TV_V2_3	101.9	15.0024		0.8
TV_V3_1	10	18.5195		0.8
TV_V3_2	10	18.5584		0.8
TV_V3_3	10	18.3455		0.8
TV_V4_1	1	22.109		0.8
TV_V4_2	1	22.2983		0.8
TV_V4_3	1	22.1545		0.8
TV_V5_1	0.1	25.5485		0.8
TV_V5_2	0.1	25.6157		0.8
TV_V5_3	0.1	25.7327		0.8

## Sheet: 4
Composite mass used for DNA extraction, DNA concentration, and Cq after dilution to 0.1 ng/µl								Mycelium mass fraction per composite mass and volume
Parameter	Mass in mg	DNA concentration in ng/µl	Cq (Threshold = 0.300)		Mean Cq			Fungal DNA concentration in ng/µl	Mass fraction of fungal DNA in the composite in ng/ng	Mass fraction of fungal biomass in the composite in %	Mycelium fraction in mg/cm³			V (extracted DNA) in µl		200
Measurement	Balance	Microplate reader	Magnetic induction cycler
GSAP1	19.5	5.7	13.901		13.9573			2.6215	2.68872e-05	25.526	62.5246			Conversion factor GS		0.000105333
			13.9917
			13.9792
GSAP2	19.3	8.1	14.0761		14.1442			3.28892	3.40821e-05	32.3566	78.8751
			14.1653
			14.1913
GSAP3	19.3	5.4	14.2685		14.2886			1.99139	2.06362e-05	19.5914	51.3876
			14.1605
			14.4368
GSAP4	20	5.9	14.3853		14.42			1.99325	1.99325e-05	18.9233	42.8935
			14.373
			14.5018
GSAP5	19.8	7	14.6355		14.6293			2.05685	2.07762e-05	19.7244	49.843
			14.6879
			14.5647
GSB1	18.6	6	15.0902		15.2082			1.19859	1.2888e-05	12.2356	25.514
			15.2313
			15.303
GSB2	19.7	4.4	14.9682		14.9826			1.02161	1.03716e-05	9.84654	21.3727
			14.9494
			15.0302
GSB3	19.5	4.4	14.9742		14.9674			1.03203	1.05849e-05	10.049	19.64
			14.9002
			15.0277
GSB4	19.7	4.4	15.0804		15.0498			0.976841	9.91717e-06	9.41509	20.8445
			15.097
			14.972
GSB5	19.8	5.5	15.254		15.2709			1.05374	1.06438e-05	10.105	19.8834
			15.2014
			15.3571
GSCF1	19.3	2.6	14.1529		14.1997			1.01738	1.05428e-05	10.009	10.9828
			14.2074
			14.2387
GSCF2	19.4	2.4	14.931		14.9767			0.559446	5.76748e-06	5.47549	4.66879
			14.9658
			15.0332
GSCF3	17.7	1.2	14.138		14.0929			0.504193	5.69709e-06	5.40867	5.91005
			14.0829
			14.0579
GSCF4	18.2	4.7	15.1573		15.2244			0.928794	1.02065e-05	9.68981	8.94165
			15.374
			15.1419
GSCF5	19.7	2.8	14.5687		14.5962			0.841097	8.53905e-06	8.10675	6.47784
			14.6378
			14.5822
GSDBS1	18.4	11.6	15.3322		15.2927			2.19033	2.3808e-05	22.6026	27.8606
			15.2641
			15.2817
GSDBS2	18.3	7.8	15.4002		15.3254			1.44107	1.57494e-05	14.952	16.9691
			15.2926
			15.2833
GSDBS3	18.2	7.3	15.0913		15.1328			1.53344	1.6851e-05	15.9979	18.9516
			15.0353
			15.2717
GSDBS4	19.1	9.5	15.3355		15.3234			1.75742	1.84023e-05	17.4707	20.9702
			15.2648
			15.3699
GSDBS5	19.2	8.1	15.3487		15.367			1.45548	1.51612e-05	14.3937	17.2606
			15.3945
			15.3579
GSGW1	18.1	3.1	14.5277		14.477			1.00824	1.11408e-05	10.5768	26.3571
			14.462
			14.4414
GSGW2	19.7	6.3	15.151		15.0459			1.40233	1.42369e-05	13.5161	21.6431
			15.0135
			14.9732
GSGW3	19	9.2	14.0964		14.13			3.771	3.96948e-05	37.6851	57.5535
			14.122
			14.1718
GSGW4	19.4	6.7	14.0115		14.0473			2.90194	2.99169e-05	28.4023	48.4426
			14.0231
			14.1074
GSGW5	19.7	6.5	14.7305		14.8628			1.63463	1.65952e-05	15.755	32.5689
			15.0001
			14.8579
GSPS1	19.4	2.9	14.9241		14.9899			0.670049	6.90772e-06	6.55801	29.6891
			15.0896
			14.9561
GSPS2	19.5	5.1	15.7239		15.6318			0.768145	7.87841e-06	7.47955	36.9741
			15.605
			15.5664
GSPS3	18.5	1.2	15.9121		15.8528			0.155976	1.68622e-06	1.60085	7.70422
			15.871
			15.7753
GSPS4	19	3.6	14.6667		14.7214			0.994867	1.04723e-05	9.9421	46.6217
			14.6911
			14.8063
GSPS5	18.7	1.3	15.7638		15.6324			0.195718	2.09324e-06	1.98726	8.85915
			15.6302
			15.5033
GSSBG67_1	17.1	3.6	14.3114		14.3994			1.23306	1.44218e-05	13.6917	25.7536
			14.3694
			14.5173
GSSBG67_2	18.3	7.3	15.243		15.1887			1.47733	1.61457e-05	15.3283	25.7593
			15.1645
			15.1586
GSSBG67_3	18.4	3.6	15.0269		14.7573			0.971288	1.05575e-05	10.023	18.8861
			14.8488
			14.3964
GSSBG67_4	17.3	3.5	14.9137		14.8996			0.858873	9.92917e-06	9.42649	17.841
			14.7977
			14.9874
GSSBG67_5	19	3.5	14.4689		14.8538			0.885496	9.32101e-06	8.84911	14.6714
			14.889
			15.2035
GSSBG80 1	18.8	5.9	14.0756		14.1095			2.45168	2.60817e-05	24.7613	37.9814
			14.0803
			14.1727
GSSBG80 2	18.5	7.5	14.3821		14.5186			2.37268	2.56506e-05	24.352	38.487
			14.5033
			14.6704
GSSBG80 3	18.2	7	14.4779		14.5192			2.21351	2.43243e-05	23.0929	36.7338
			14.5419
			14.5379
GSSBG80 4	19.5	8.7	13.9574		13.983			3.9333	4.03416e-05	38.2992	58.4635
			13.998
			13.9936
GSSBG80 5	20	6.2	14.2529		14.3045			2.2623	2.2623e-05	21.4776	32.9401
			14.2627
			14.3979
GSSBP1	19.3	0.6	16.9811		16.949			0.0375538	3.89158e-07	0.369456	0.853269
			16.977
			16.8888
GSSBP2	19	0.1	13.1312		13.1931			0.0765499	8.05788e-07	0.764994	1.96146
			13.2096
			13.2384
GSSBP3	18.9	1.1	15.4557		15.5346			0.176763	1.87051e-06	1.77581	5.88225
			15.704
			15.4442
GSSBP4	18	1.3	16.1861		16.2436			0.130217	1.44685e-06	1.3736	3.97516
			16.218
			16.3268
GSSBP5	18.7	0.6	15.9769		15.9419			0.0734917	7.86008e-07	0.746215	2.03598
			15.9279
			15.9209
PPB1	20	4.8	22.6664		22.9419			1.20594	1.20594e-05	4.20012	9.07039		Conversion factor PP		0.000287121
			23.1022
			23.0571
PPB2	20.1	6.8	24.4371		24.604			0.604573	6.01566e-06	2.09516	4.62811
			24.5676
			24.8073
PPB3	20	6.9	23.9535		23.6686			1.10072	1.10072e-05	3.83364	7.93286
			23.6303
			23.422
PPB4	18.6	4.7	23.4313		23.4697			0.848999	9.12902e-06	3.17951	6.54892
			23.5569
			23.4211
PPB5	18.9	5.6	24.3946		24.3364			0.588525	6.22778e-06	2.16904	4.63283
			24.0696
			24.545
PPGW1	19.8	22.4	23.4795		23.3427			4.38064	4.42488e-05	15.4112	35.6709
			23.1326
			23.4161
PPGW2	19.2	18.9	22.6838		22.4815			6.33166	6.59548e-05	22.9711	33.0299
			22.3204
			22.4402
PPGW3	18.5	22.2	22.7965		22.9408			5.58141	6.03395e-05	21.0154	35.8813
			23.0257
			23.0001
PPGW4	18.4	14.5	22.0304		21.9616			6.72244	7.307e-05	25.4492	34.7722
			21.8466
			22.0079
PPGW5	19.4	50.4	24.3784		24.2203			5.69535	5.8715e-05	20.4496	33.7479
			24.2271
			24.0553
PPPS1	19.8	11.9	23.1301		23.1123			2.68768	2.71483e-05	9.45536	36.4969
			23.12
			23.0868
PPPS2	18.8	11.4	23.4467		23.4518			2.08254	2.21546e-05	7.71613	31.9546
			23.3011
			23.6075
PPPS3	18	10.4	23.7463		23.5732			1.76101	1.95667e-05	6.81481	29.2983
			23.5225
			23.4508
PPPS4	19.2	9.7	23.1344		23.3732			1.86115	1.9387e-05	6.75221	25.8362
			23.4557
			23.5296
PPSBG67_1	19.4	25.2	33.1746		35.6881			0.00219649	2.26442e-08	0.00788665	0.0120059
			37.5861
			36.3037
PPSBG67_2	19.3	25.1	34.1639		35.3457			0.00270989	2.80818e-08	0.00978047	0.0140841
			35.2658
			36.6073
PPSBG67_3	18.8	23.2	34.639		34.9406			0.00322629	3.43223e-08	0.0119539	0.0208246
			33.4698
			36.7131
PPSBG67_4	18.3	23	32.5803		35.4029			0.00239595	2.61852e-08	0.00911993	0.0134262
			38.5484
			35.0799
PPSBG67_5	18.7	22.8	35.1844		35.8792			0.00176363	1.88623e-08	0.00656946	0.0112674
			37.0867
			35.3664
PPSBG80_1	n.d.	n.d.	n.d.
PPSBG80_2	n.d.	n.d.	n.d.
PPSBG80_3	n.d.	n.d.	n.d.
PPSBP1	19.2	8.8	31.6017		30.454			0.0202079	2.10499e-07	0.0733139	0.17163
			30.5604
			29.1999
PPSBP2	18.2	7.4	30.0174		31.8948			0.00690533	7.58828e-08	0.0264289	0.062153
			34.0379
			31.6292
PPSBP3	18	7.4	29.0721		28.0622			0.0757692	8.4188e-07	0.293215	0.640624
			27.2056
			27.9089
PPSBP4	19.1	13	27.2936		28.492			0.101749	1.06543e-06	0.371074	0.868767
			30.0018
			28.1807
TVB1	19.7	7.6	17.2642		17.1219			1.3288	1.34904e-05	7.62295	15.2142		Conversion factor TV		0.00017697
			16.9608
			17.1408
TVB2	20.2	7.4	16.9863		16.9931			1.40232	1.38844e-05	7.84561	15.8004
			17.0216
			16.9714
TVB3	19.8	5.8	16.7567		16.6533			1.35917	1.3729e-05	7.7578	16.1362
			16.6352
			16.568
TVB4	20.2	5.8	16.4414		16.3498			1.64311	1.62684e-05	9.19276	19.386
			16.4689
			16.139
TVB5	19.7	6.7	16.5337		16.7285			1.49795	1.52076e-05	8.5933	17.8381
			16.869
			16.783
TVGW1	19.2	6.5	17.6175		17.7093			0.787266	8.20068e-06	4.63393	8.1464
			17.781
			17.7295
TVGW2	18.4	7.9	18.3016		18.1528			0.725223	7.88286e-06	4.45434	7.17551
			18.0711
			18.0855
TVGW3	18.7	7.7	17.7921		17.9162			0.819466	8.76434e-06	4.95244	6.69862
			18.0263
			17.9304
TVGW4	19.9	9.5	18.0215		17.9748			0.974668	9.79565e-06	5.5352	10.5081
			18.0183
			17.8848
TVGW5	19.8	8.2	17.9566		18.0241			0.815809	8.2405e-06	4.65643	9.56482
			18.0225
			18.093
TVPS1	19	0.7	19.25		19.2669			0.0320273	3.37129e-07	0.190501	0.75234
			19.3278
			19.223
TVPS2	18.9	1.7	19.3993		19.3792			0.0725092	7.67293e-07	0.433572	1.56542
			19.4111
			19.3272
TVPS3	19.6	0.9	18.6491		18.6317			0.0612472	6.24971e-07	0.353151	1.28318
			18.6415
			18.6045
TVPS4	20.1	0.7	18.0087		18.0464			0.0686777	6.83361e-07	0.386144	1.53416
			18.0537
			18.0767
TVPS5	19.9	3.7	20.8508		20.7817			0.0656829	6.6013e-07	0.373017	1.43237
			20.7255
			20.7689
TVSBG67_1	18.4	8.2	15.9747		15.8145			3.24585	3.5281e-05	19.9361	39.4771
			15.5234
			15.9456
TVSBG67_2	19.4	6.6	15.654		15.6274			2.93672	3.02754e-05	17.1076	33.038
			15.6337
			15.5944
TVSBG67_3	18	9.4	16.071		16.0402			3.23143	3.59048e-05	20.2886	35.69
			15.9743
			16.0752
TVSBG67_4	18.5	6.6	15.6429		15.5969			2.9932	3.23589e-05	18.2849	33.4176
			15.5588
			15.5889
TVSBG67_5	18.7	8.1	16.0645		16.0956			2.68975	2.87674e-05	16.2555	29.7549
			16.0743
			16.1479
TVSBG80_1	18	15.2	19.7914		19.864			0.478841	5.32045e-06	3.00641	5.36414
			19.8959
			19.9048
TVSBG80_2	18.8	7.4	18.6253		18.5954			0.515152	5.48034e-06	3.09676	4.84085
			18.5469
			18.6139
TVSBG80_3	19.4	15.4	17.4976		17.4161			2.24035	2.30963e-05	13.051	24.2789
			17.3939
			17.3569
TVSBP1	19.1	4	17.3284		17.4327			0.575901	6.03038e-06	3.40757	8.93227
			17.4934
			17.4762
TVSBP2	19	5.7	18.1935		18.1035			0.539609	5.68009e-06	3.20963	7.20875
			18.0924
			18.0246
TVSBP3	20	4.1	17.2441		17.1422			0.707816	7.07816e-06	3.99963	8.60295
			17.1825
			17
TVSBP4	19.4	4.1	17.5009		17.4756			0.574683	5.92457e-06	3.34778	7.82335
			17.5271
			17.3988
TVSBP5	19.1	4.3	18.6534		18.708			0.278997	2.92143e-06	1.6508	4.27076
			18.7152
			18.7555

## Sheet: 5
Substrate mass used for DNA extraction, DNA concentration, and Cq after dilution to 0.1 ng/µl
Parameter	Mass in mg	DNA concentration in ng/µl	Cq with GS primer (Threshold = 0.300)	Cq with PP primer (Threshold = 0.300)	Cq with TV primer (Threshold = 0.300)
Measurement	Balance	Microplate reader	Magnetic induction cycler	Magnetic induction cycler	Magnetic induction cycler
AP	19	1.6	33.4053
			33.3646
B	19	2.3	30.6392	>40	34.6367
			31.9465	>40	34.1973
CF	19	0.1	28.4359
			28.0286
DBS	19	28.3	29.1768
			29.3088
GW	19	6.9	33.1129	35.0586	29.177
			32.2023	35.3577
PS	19	1.4	29.2219	>40	29.4576
			28.5418	>40
Rye	19	26.5	28.4663	31.7812	32.3633
			28.1465	30.3188
SBG	19	8.8	31.6153	>40	32.1768
			32.2674	37.0149
SBP	19	1.4	32.5555	>40	36.8852
			33.679	>40
